# Supplementary material for: Activation of gut FXR improves the metabolism of bile acids, intestinal barrier, and microbiota under cholestatic condition caused by GCDCA in mice
Source: Microbiol Spectr. 2025 Feb 21;13(4):e03150-24. doi: 10.1128/spectrum.03150-24 (PMC11960106; doi:10.1128/spectrum.03150-24)
Supplement: Supplementary S2 — BAs profile of liver. [file spectrum.03150-24-s0002.xlsx]

## Sheet: bile acids profile of liver
Supplementary S2：BAs profile of liver
liver bile acids	con1	con2	con3	con4	con5	GCDCA-1	GCDCA-2	GCDCD-3	GCDCA-4	(GCDCD+GW4064)-1	(GCDCD+GW4064)-2	(GCDCD+GW4064)-3	(GCDCD+GW4064)-4	(GCDCD+GW4064)-5
DBH	8.17	9.45	9.08	8.88	10.5	9.55	9.09	11	9.27	11.3	9.9	9.49	10.9	12.1
T-A-MCA	43600	29400	5440	5000	3440	37400	3760	9130	3510	3630	2530	3860	4080	721
T-B-MCA	38400	27000	27100	14700	13300	33200	19700	27500	1190	742	915	953	1720	344
W-MCA & A-MCA	2100	4810	574	931	1800	1890	3390	5710	1390	2280	1580	1190	3630	250
B-MCA	5520	9440	4460	3570	5890	5020	13300	28500	4370	2700	2160	2120	4660	578
MDCA	130	229	40.7	82.8	80.3	262	98	140	84.2	57.9	47.3	110	172	37.6
TUDCA	1760	1400	379	820	255	1880	867	1360	270	74.9	152	118	97.5	75.6
THDCA	1760	1400	379	820	255	1880	867	1360	270	100	152	118	100	100
UDCA	50	250	50	54.1	50	98.8	175	322	65.9	50	50	50	50	50
GCA	51.6	43.4	25	25	25	76.8	44	83.6	25	25	25	25	25	25
TCA	64200	54400	24800	26400	43200	150000	117000	207000	49600	26400	16800	36900	44200	1640
HDCA	69	143	10	90.7	74.9	274	94.5	145	125	80.1	62.8	129	246	10
CA	468	641	397	224	212	497	586	1020	301	294	224	205	451	140
ACA	36.6	67	36.1	31.6	31.7	25	59.5	78.3	53.2	43.5	27.8	25	77.5	25
12-KDCA	25.7	29.2	16.2	25.2	16.8	17.8	10	17.6	17.2	17.2	14.4	15.3	15.1	16.6
NorDCA	12.6	11.3	10	10	10	17.1	10	10	10	10	10	10	10	19.9
GCDCA	1330	683	36.6	22.1	147	10.8	37.3	33.2	10	19.2	40.7	275	24.3	14.8
TCDCA	3500	3430	1070	1950	796	4440	2100	3110	2710	874	938	967	977	717
CDCA	97.9	195	27.5	73.1	59.7	94.2	133	197	195	69.9	52.9	54.9	74.6	43.6
DCA	24.7	53.1	9.38	28.3	15.3	32.7	25.4	39.4	22.2	38.1	25.2	59.7	49.1	16.8
TLCA	66.4	80.5	30.2	60.9	30.2	115	24.2	37.9	42.4	18.6	18.9	34.9	33.1	15.8
OCA	81.4	107	67.1	71.1	204	48.3	71.2	48.3	80.6	96	67.1	60.9	25	152
LCA	5	5.4	5	5	5.39	5	5	5	5	5	5	5	5	5.38
