# Supplementary material for: Activation of gut FXR improves the metabolism of bile acids, intestinal barrier, and microbiota under cholestatic condition caused by GCDCA in mice
Source: Microbiol Spectr. 2025 Feb 21;13(4):e03150-24. doi: 10.1128/spectrum.03150-24 (PMC11960106; doi:10.1128/spectrum.03150-24)
Supplement: Supplementary S3 — BAs profile of terminal ileum. [file spectrum.03150-24-s0003.xlsx]

## Sheet: bile acids profile of gut
Supplementary S3：BAs profile of terminal ileum
gut bile acids	con1	con2	con3	con4	con5	GCDCA-1	GCDCA-2	GCDCD-3	GCDCA-4	(GCDCD+GW4064)-1	(GCDCD+GW4064)-2	(GCDCD+GW4064)-3	(GCDCD+GW4064)-4	(GCDCD+GW4064)-5
DBH	20.9	10.9	6.24	7.58	15.7	6.46	2.5	2.5	2.5	7.57	4.76	2.5	2.5	2.5
UCA	91.3	10200	37500	36500	1080	13100	299	44.7	25	82500	31800	91.9	168	39700
T-A-MCA	1880	1150000	233000	3170000	7630	6390000	3750000	5690000	603000	146000	105000	3700000	7580000	9410000
T-B-MCA	526	65300	84500	583000	3880	1160000	744000	1540000	187000	46500	32200	700000	1600000	1270000
W-MCA & A-MCA	15800	917000	131000	478000	83000	350000	7750	6570	100	2080000	408000	13000	5950	92100
B-MCA	9550	1350000	666000	1090000	75200	550000	40700	50700	279	797000	240000	13100	5320	166000
MDCA	212	14200	6290	9140	1690	18700	112	133	10	17300	10200	382	117	7040
TUDCA	25	1800	558	3470	25	82400	12000	103000	4330	25	196	14400	69600	162000
THDCA	100	1800	558	3470	100	16600	12000	64900	4330	100	196	14400	69600	162000
UDCA	3520	11600	6030	25300	8280	50	50	50	50	3650	5000	559	50	50
GCA	25	2740	783	7020	177	23000	1250	6030	276	6820	577	1020	4830	36200
TCA	1430	92200	38500	270000	2550	3360000	811000	6580000	219000	79900	14700	2450000	6250000	9120000
HDCA	810	15100	2270	13000	4680	52300	153	142	10	9730	6110	385	290	4190
CA	235	755000	755000	1050000	11300	2410000	42300	93200	658	1130000	446000	28400	74300	2020000
ACA	48.9	69000	81500	47900	2850	49000	1250	737	48.6	135000	56200	253	419	13300
12-KDCA	4090	3440	233	2490	17500	5650	111	219	10	1780	613	89.6	66.1	2260
GCDCA	5	57.1	10.2	150	5	560	23.3	137	25.5	184	53.7	96.4	126	495
TCDCA	50	3420	1450	17700	50	166000	14800	51300	9100	2520	1050	36800	85500	212000
GDCA	21.4	68.1	5	130	261	515	14.6	37.1	12.1	102	20.1	56.4	124	832
CDCA	10	30500	15200	38700	10	88200	245	1210	64.2	6300	3770	1660	423	32400
DCA	22700	70700	8340	85000	64100	148000	892	1450	40.1	30400	20900	2010	1580	81300
TLCA	5	130	8.18	585	13.7	2360	71.2	158	39.1	16.8	12.9	672	1040	2720
LCA	2770	660	75	455	2320	294	10.5	5	5	370	226	28.3	5	82.4
