# Supplementary material for: Activation of gut FXR improves the metabolism of bile acids, intestinal barrier, and microbiota under cholestatic condition caused by GCDCA in mice
Source: Microbiol Spectr. 2025 Feb 21;13(4):e03150-24. doi: 10.1128/spectrum.03150-24 (PMC11960106; doi:10.1128/spectrum.03150-24)
Supplement: Supplementary S4 — Alpha diversity indices of Chao1, Shannon, and Simpson. [file spectrum.03150-24-s0004.xlsx]

## Sheet: alpha diversity
Supplementary S4：Alpha diversity indices of Chao1, Shannon and Simpson
	shannon	simpson	chao1
(GCDCA+GW4064)-5	3.90444	0.825008	361.059
(GCDCA+GW4064)-4	3.89183	0.825274	304.545
(GCDCA+GW4064)-3	6.36191	0.95682	702.283
(GCDCA+GW4064)-2	3.6803	0.789321	328.333
(GCDCA+GW4064)-1	2.99007	0.613583	307.385
GCDCA-4	3.82502	0.853029	347.385
GCDCA-3	4.71647	0.8743	324.333
GCDCD-2	3.0726	0.760978	155
GCDCA-1	4.66019	0.913806	315.812
con5	3.80618	0.77343	363.923
con4	3.00408	0.61593	355.464
con3	3.7972	0.796741	377.718
con2	4.4346	0.870362	494.667
con1	6.56776	0.960769	689.078
