# Supplementary material for: Activation of gut FXR improves the metabolism of bile acids, intestinal barrier, and microbiota under cholestatic condition caused by GCDCA in mice
Source: Microbiol Spectr. 2025 Feb 21;13(4):e03150-24. doi: 10.1128/spectrum.03150-24 (PMC11960106; doi:10.1128/spectrum.03150-24)
Supplement: Supplementary S5 — The Microbial community structure in Phylum level among control group, GCDCA gavaged group, and GCDCA+GW4064 group. [file spectrum.03150-24-s0005.xlsx]

## Sheet: Phylum
Supplementary S5：The Microbial community structure in Phylum level among control group, GCDCA gavaged group and GCDCA+GW4064 group
Phylum	mean_con	mean_GCDCA	mean_GCDCA+GW4064	con5	con4	con3	con2	con1	GCDCA-4	GCDCA-3	GCDCD-2	GCDCA-1	(GCDCA+GW4064)-5	(GCDCA+GW4064)-4	(GCDCA+GW4064)-3	(GCDCA+GW4064)-2	(GCDCA+GW4064)-1
p__Campylobacterota	0.5203	0.0149	0.0028	0.044269	0.014116	0.035873	0.058325	2.44868	0.006919	0.011402	0.02663	0.014697	0	0.005751	0	0.002904	0.005399
p__Proteobacteria	1.9008	16.6114	1.1693	1.72786	1.29868	2.19257	2.06638	2.21833	27.6909	2.52558	12.2477	23.9815	1.38824	1.40898	0.568164	1.20827	1.27285
p__Patescibacteria	1.2841	0.0723	0.2226	0.359682	0.618286	2.71201	2.35523	0.375507	0.037364	0.008552	0.093204	0.149912	0.126973	0.616787	0.231012	0.046472	0.091785
p__Desulfobacterota	25.1637	1.495	13.2808	45.2854	12.9586	38.5866	24.5813	4.40668	0.321054	4.85305	0.254884	0.551146	21.8465	14.3903	7.09737	20.5609	2.50925
p__Acidobacteriota	0.0219	0.0129	0.0041	0.019368	0.002823	0.017219	0.05277	0.017355	0.008303	0.012827	0.011413	0.019106	0	0	0.007804	0.010166	0.0027
p__Armatimonadota	0.0335	0.0161	0.0041	0.044269	0.023997	0.025829	0.029163	0.044177	0.005535	0	0.032336	0.026455	0.007054	0	0.006244	0.007261	0
p__Fibrobacterota	0.0051	0	0	0	0.002823	0.014349	0.008332	0	0	0	0	0	0	0	0	0	0
p__Verrucomicrobiota	0.3698	0.2591	0.5273	0.343082	0.311966	0.403214	0.41522	0.375507	0.280922	0.172458	0.308143	0.274838	0.317433	0.248728	0.28096	0.548948	1.24045
p__unclassified	0.0843	0.0369	0.0289	0.052569	0.090343	0.077486	0.07499	0.126221	0.019374	0.007126	0.060868	0.060259	0.011287	0.030192	0.090532	0.004357	0.008099
p__Bacteroidota	13.0805	2.5517	15.5011	34.4036	5.41636	1.12355	7.88779	16.5712	1.114	6.84559	0.504061	1.74309	15.9902	15.1666	33.6575	6.58737	6.10372
p__Actinobacteriota	3.855	1.216	6.7177	2.52193	7.53942	5.53164	2.63436	1.04763	1.39216	1.52932	0.496453	1.44621	9.30292	6.23976	1.01614	12.469	4.56092
p__Bdellovibrionota	0.007	0	0	0	0	0	0.03194	0.003156	0	0	0	0	0	0	0	0	0
p__Fusobacteriota	0.0039	0	0	0.00415	0	0	0.015276	0	0	0	0	0	0	0	0	0	0
p__Dependentiae	0.002	0	0.0016	0.002767	0.002823	0	0.004166	0	0	0	0	0	0	0	0.007804	0	0
p__Deferribacterota	0.0621	0.1762	0.0019	0	0.002823	0	0	0.307663	0.005535	0.671304	0	0.027925	0	0	0.009365	0	0
p__Chloroflexi	0.0102	0.0028	0.0035	0.00415	0.002823	0.012914	0.027774	0.003156	0.011071	0	0	0	0.008465	0	0.004683	0.004357	0
p__Gemmatimonadota	0	0.0071	0	0	0	0	0	0	0	0	0.028532	0	0	0	0	0	0
p__Elusimicrobiota	0	0.0007	0.0014	0	0	0	0	0	0	0	0	0.002939	0	0	0.003122	0	0.004049
p__Cyanobacteria	0.2697	9.516	0.2306	0.141106	0.163747	0.487875	0.274962	0.280841	10.2433	0.062712	15.9531	11.8048	0.167887	0.356557	0.113945	0.140868	0.37389
p__Nitrospinota	0.002	0	0.0012	0	0.007058	0	0.002777	0	0	0	0	0	0	0	0	0.005809	0
p__Sumerlaeota	0	0	0.0006	0	0	0	0	0	0	0	0	0	0.002822	0	0	0	0
p__Synergistota	0.0078	0.0083	0.0171	0.020751	0.018351	0	0	0	0.006919	0	0	0.026455	0.018341	0.023004	0.032779	0.011618	0
p__Planctomycetota	0.0144	0.0129	0.0043	0.026284	0	0	0.034717	0.011044	0.031829	0.002851	0.017119	0	0.002822	0	0.018731	0	0
p__Nitrospirota	0.0054	0.0017	0.0043	0	0.00847	0	0.004166	0.0142	0.006919	0	0	0	0.011287	0	0.003122	0.007261	0
p__Myxococcota	0.004	0.0007	0.0009	0	0	0.010044	0.009721	0	0	0	0	0.002939	0	0.004313	0	0	0
p__Firmicutes	53.2795	67.9857	62.27	14.9988	71.5165	48.7057	59.4279	71.7486	58.8124	83.2972	69.9656	59.8677	50.7978	61.509	56.8507	58.3845	83.808
p__Deinococcota	0.0132	0.0014	0.0038	0	0	0.063137	0.002777	0	0.005535	0	0	0	0	0	0	0	0.018897
