# Supplementary material for: Activation of gut FXR improves the metabolism of bile acids, intestinal barrier, and microbiota under cholestatic condition caused by GCDCA in mice
Source: Microbiol Spectr. 2025 Feb 21;13(4):e03150-24. doi: 10.1128/spectrum.03150-24 (PMC11960106; doi:10.1128/spectrum.03150-24)
Supplement: Supplementary S6 — The Microbial community structure in Genus level among control group, GCDCA gavaged group, and GCDCA+GW4064 group. [file spectrum.03150-24-s0006.xlsx]

## Sheet: Genus
Supplementary S6：The Microbial community structure in Genus level among control group, GCDCA gavaged group and GCDCA+GW4064 group
Genus	mean_con	mean_GCDCA	mean_GCDCA+GW4064	con5	con4	con3	con2	con1	GCDCA-4	GCDCA-3	GCDCD-2	GCDCA-1	(GCDCA+GW4064)-5	(GCDCA+GW4064)-4	(GCDCA+GW4064)-3	(GCDCA+GW4064)-2	(GCDCA+GW4064)-1
g__Ochrobactrum	0	0.0374	0	0	0	0	0	0	0.019374	0.062712	0.057064	0.010288	0	0	0	0	0
g__Helicobacter	0.5203	0.0149	0.0028	0.044269	0.014116	0.035873	0.058325	2.44868	0.006919	0.011402	0.02663	0.014697	0	0.005751	0	0.002904	0.005399
g__Sutterellaceae_unclassified	0.0206	0.014	0.0006	0.0083	0.012705	0.012914	0.037495	0.031555	0.006919	0.008552	0.017119	0.023516	0.002822	0	0	0	0
g__Faecalibaculum	0.0208	0.0368	4.3574	0	0.04376	0.053092	0.006943	0	0.034596	0.022804	0	0.089653	10.979	0.46295	0.098336	5.47931	4.76743
g__Aurantimicrobium	0.0089	0	0	0.00415	0.007058	0.012914	0	0.020511	0	0	0	0	0	0	0	0	0
g__Candidatus_Saccharimonas	1.2074	0.024	0.2071	0.300196	0.540647	2.63883	2.28302	0.27453	0.01799	0	0	0.077895	0.114276	0.595221	0.224768	0.036306	0.06479
g__DNF00809	0.0789	0	0.0109	0.006917	0.047995	0.249677	0.069435	0.020511	0	0	0	0	0.019751	0.030192	0	0.004357	0
g__Eubacterium]_coprostanoligenes_group_unclassified	0.0711	0.0025	0.0126	0.017984	0.033879	0.117664	0.140258	0.045755	0.004152	0	0	0.005879	0.025395	0.005751	0.024974	0	0.006749
g__Curtobacterium	0	0.0543	0	0	0	0	0	0	0.065041	0	0.041847	0.110229	0	0	0	0	0
g__Marvinbryantia	0.0436	0.0046	0.0011	0.040118	0.00847	0.060267	0.101375	0.007889	0	0.018529	0	0	0.005643	0	0	0	0
g__Ralstonia	0.159	1.115	0.1288	0.175691	0.042348	0.331468	0.21247	0.033133	1.42537	0.587212	0.796987	1.6505	0.091703	0.276045	0.01717	0.092944	0.166023
g__Turicibacter	0.0081	0.039	0.9334	0.0083	0.012705	0.011479	0	0.007889	0.015222	0	0.049455	0.091123	0.057843	1.54269	0.023413	1.6541	1.38893
g__Methyloversatilis	0.0447	0.1913	0.0436	0.048419	0.005646	0.09614	0.06388	0.009467	0.170214	0.162481	0.09891	0.333627	0.031038	0.097766	0	0.018879	0.070189
g__Limosilactobacillus	0	0.0167	0.0361	0	0	0	0	0	0.049819	0.017103	0	0	0.03527	0.021566	0.042144	0.047924	0.033745
g__Sediminibacterium	0	0.0077	0.0139	0	0	0	0	0	0.013839	0.017103	0	0	0.005643	0.017253	0.018731	0.011618	0.016197
g__Acetobacter	0	0.006	0.0115	0	0	0	0	0	0.004152	0.019954	0	0	0.009876	0.020128	0.012487	0.002904	0.012148
g__Rhodococcus	0.0117	0.1918	0.0601	0.026284	0.009881	0.010044	0.012498	0	0.286458	0.042758	0.077987	0.360082	0.014108	0.041694	0	0.216384	0.028345
g__Cyanobacteria_unclassified	0.0014	0.0031	0.013	0	0	0	0.006943	0	0.012455	0	0	0	0.008465	0.018691	0.018731	0.004357	0.014848
g__Clostridia_UCG-014_unclassified	1.4746	0.1393	0.478	0.196442	0.952838	2.01033	2.42883	1.78445	0.085799	0.065563	0	0.405644	0.141082	0.540587	0.886586	0.318041	0.503469
g__Sporichthyaceae_unclassified	0.0367	0.0456	0.0593	0.035968	0.026821	0.043048	0.04305	0.034711	0.041516	0.059861	0.039944	0.041152	0.049379	0.064698	0.059314	0.063899	0.05939
g__Pseudomonas	0.0132	0.1168	0.0073	0	0	0.030133	0.036106	0	0.139769	0.057011	0.032336	0.238095	0.007054	0.010064	0	0.008713	0.010798
g__Ligilactobacillus	5.6294	25.9299	4.4013	1.39861	3.82688	14.8917	2.52187	5.50796	22.9443	18.2663	52.6677	9.84127	0.842257	9.76939	1.63425	3.69596	6.06457
g__Scopulibacillus	0.0146	0.0051	0.0028	0.009684	0.016939	0.012914	0.009721	0.023666	0.004152	0	0	0.016167	0	0.007189	0	0	0.006749
g__Desulfovibrio	25.1571	1.4804	13.2748	45.2812	12.9558	38.5837	24.566	4.39879	0.315519	4.80317	0.254884	0.548207	21.8437	14.3903	7.07708	20.558	2.5052
g__Acinetobacter	0.0051	0.0385	0.006	0.00415	0	0.015784	0.005555	0	0.020758	0.047034	0.022825	0.063198	0	0.030192	0	0	0
g__Parcubacteria_unclassified	0.0435	0.0266	0.0062	0.037352	0.05223	0.030133	0.047216	0.050488	0.004152	0.008552	0.057064	0.036743	0.005643	0.007189	0.003122	0	0.014848
g__Kroppenstedtia	0.0034	0.0147	0.0245	0	0.007058	0.010044	0	0	0.041516	0.012827	0	0.004409	0.022573	0.027317	0.023413	0.027593	0.021597
g__Gordonibacter	0.021	0	0.0104	0.005534	0.038114	0.034438	0.01111	0.015778	0	0	0	0	0.025395	0	0	0.01307	0.013498
g__Gracilibacteria_unclassified	0.0127	0.0073	0	0.0083	0.011293	0.00574	0.008332	0.029977	0	0	0.011413	0.017637	0	0	0	0	0
g__Staphylococcus	0.0376	1.4886	0.0472	0.006917	0.026821	0.08753	0.05277	0.0142	2.02873	0.182435	0.057064	3.68607	0.0522	0.040256	0.01717	0.033402	0.093135
g__Armatimonas	0.0335	0.0161	0.0035	0.044269	0.023997	0.025829	0.029163	0.044177	0.005535	0	0.032336	0.026455	0.004232	0	0.006244	0.007261	0
g__Oceanobacillus	0.0011	0.0199	0.0343	0.002767	0	0.00287	0	0	0.058122	0.021379	0	0	0.036681	0.038819	0.032779	0.033402	0.029695
g__Enterorhabdus	2.5796	0.2473	3.2614	1.41521	5.50246	3.63897	1.88863	0.452817	0.059506	0.775348	0	0.154321	4.86449	5.17152	0.569725	4.62394	1.07713
g__Eubacterium]_xylanophilum_group	0.268	0.0317	0.0646	0.078853	0.119987	0.154972	0.13887	0.847257	0.005535	0.121148	0	0	0.045146	0.041694	0.148285	0.075517	0.012148
g__Pediococcus	0.0025	0.0148	0.0232	0	0.004235	0	0.008332	0	0.027677	0.025655	0	0.005879	0.019751	0.027317	0.020292	0.021784	0.026996
g__Terrimonas	0	0.0028	0.0055	0	0	0	0	0	0.005535	0.005701	0	0	0.007054	0.008626	0.004683	0.007261	0
g__Oligella	0.0708	0	0	0	0.023997	0.286985	0.04305	0	0	0	0	0	0	0	0	0	0
g__Brachybacterium	0.0269	0	0	0	0.005646	0.083226	0.045827	0	0	0	0	0	0	0	0	0	0
g__Candidatus_Stoquefichus	0.0164	0	0	0	0.00847	0.043048	0.030551	0	0	0	0	0	0	0	0	0	0
g__Fibrobacteraceae_unclassified	0.0051	0	0	0	0.002823	0.014349	0.008332	0	0	0	0	0	0	0	0	0	0
g__Anaeroplasma	0.0021	0	0	0.002767	0	0	0.002777	0.004733	0	0	0	0	0	0	0	0	0
g__Polynucleobacter	0.0648	0.0491	0.0491	0.049802	0.059288	0.067442	0.07499	0.072577	0.047051	0.045609	0.049455	0.05438	0.055022	0.051758	0.056192	0.037758	0.044543
g__Virgibacillus	0.0034	0.0224	0.0463	0.002767	0.009881	0	0.004166	0	0.049819	0.039908	0	0	0.029627	0.058947	0.039022	0.059542	0.044543
g__Pseudoalteromonas	0.0612	0.5564	0.0437	0.105138	0.029644	0.10475	0.066657	0	0.60336	0.089792	0.340479	1.19195	0.022573	0.071887	0.007804	0.020331	0.095835
g__Paramuribaculum	0.6978	0.0551	0.345	2.62153	0.134103	0	0.604083	0.129376	0.008303	0.126849	0	0.085244	0.177763	0.136585	0.986483	0.178626	0.24566
g__Vibrio	0.061	0.5974	0.0328	0.080237	0.015528	0.119099	0.090265	0	0.503723	0.086942	0.239667	1.55938	0.014108	0.09489	0.006244	0.018879	0.029695
g__Curvibacter	0.0105	0.0036	0.0014	0	0.011293	0.017219	0.008332	0.015778	0.006919	0	0.007608	0	0.007054	0	0	0	0
g__Bacillus	0.133	0.1453	0.0599	0.107905	0.165159	0.134883	0.104152	0.153043	0.291993	0.044183	0.114127	0.130805	0.046557	0.081951	0.068679	0.052281	0.049942
g__Eubacterium]_siraeum_group	0.0963	0	0.1574	0	0.004235	0.020089	0.004166	0.452817	0	0	0	0	0.005643	0.025879	0.744545	0	0.010798
g__Rickettsiaceae_unclassified	0.005	0.0015	0	0.005534	0	0.004305	0.005555	0.009467	0	0	0	0.005879	0	0	0	0	0
g__Roseburia	0.3115	0.0416	0.0406	0.091304	0.039525	0.116229	0.341619	0.968745	0	0.079815	0.057064	0.029394	0	0	0.159211	0.02614	0.017547
g__Olsenella	0.6449	0.1202	2.1898	0.765017	1.47796	0.578275	0.201361	0.201953	0.044283	0.427582	0	0.008818	1.56883	0.237226	0.120189	6.53364	2.489
g__Erysipelotrichaceae_unclassified	0.1197	0.0072	0.0162	0.044269	0.002823	0.139188	0.065269	0.347107	0	0.019954	0	0.008818	0.008465	0.027317	0.0359	0	0.009448
g__env.OPS_17_unclassified	0.0112	0.0054	0.0036	0.013834	0.007058	0.011479	0.012498	0.011044	0	0.012827	0	0.008818	0	0.004313	0.007804	0.005809	0
g__Akkermansia	0.3587	0.2525	0.5241	0.319564	0.300673	0.398909	0.406888	0.367618	0.272619	0.172458	0.300534	0.26455	0.317433	0.242977	0.276278	0.543139	1.24045
g__Lactococcus	0	0.0048	0	0	0	0	0	0	0	0	0.007608	0.011758	0	0	0	0	0
g__Obscuribacteraceae_unclassified	0	0.0037	0	0	0	0	0	0	0	0	0.007608	0.007349	0	0	0	0	0
g__Gastranaerophilales_unclassified	0.0814	0.0135	0.065	0.016601	0.007058	0.29129	0.066657	0.025244	0	0.014253	0	0.039683	0.025395	0.0762	0.043705	0.062446	0.117431
g__Streptococcus	0.2269	4.1246	0.3191	0.183991	0.162335	0.175061	0.45827	0.15462	0.797099	0.243722	1.31436	14.1432	0.592542	0.409754	0.045266	0.268665	0.279405
g__RF39_unclassified	0.0938	0.0092	0.017	0.012451	0.045172	0.047353	0.062491	0.301352	0	0.002851	0	0.033804	0	0.020128	0.051509	0	0.013498
g__Candidatus_Kaiserbacteria_unclassified	0.0011	0.0028	0.0063	0	0.005646	0	0	0	0.006919	0	0	0.004409	0.007054	0.004313	0.003122	0.010166	0.006749
g__unclassified	0.0843	0.0369	0.0289	0.052569	0.090343	0.077486	0.07499	0.126221	0.019374	0.007126	0.060868	0.060259	0.011287	0.030192	0.090532	0.004357	0.008099
g__Aeromonas	0.0084	0.0463	0.004	0.009684	0	0.011479	0.009721	0.011044	0.077496	0.005701	0.087497	0.014697	0.007054	0.01294	0	0	0
g__Marinomonas	0.0017	0.0248	0.0022	0.0083	0	0	0	0	0.013839	0	0.051357	0.033804	0.008465	0	0	0	0.0027
g__Testudinibacter	0.0023	0.0505	0.0032	0.002767	0	0.00861	0	0	0.052586	0	0.043749	0.10582	0	0	0	0	0.016197
g__Escherichia-Shigella	0.294	1.5792	0.1288	0.668179	0.093166	0.134883	0.373559	0.200376	0.294761	0.158205	0.542103	5.32187	0.166476	0.104954	0.134237	0.066803	0.171422
g__Muribaculaceae_unclassified	10.7979	2.0171	13.9574	29.8481	4.65973	0.697374	6.70046	12.0841	0.743129	6.16573	0.194016	0.965608	15.2396	14.6591	28.5315	5.88449	5.47202
g__Lachnospiraceae_NK4A136_group	10.7583	3.3866	4.0742	0.60731	1.19705	0.898264	24.9215	26.1671	0.386095	12.2687	0.300534	0.590829	0.13826	0.644104	18.6636	0.425507	0.49942
g__Subdoligranulum	0.0143	0.0049	0.0163	0.011067	0.021174	0.018654	0.009721	0.011044	0.012455	0.007126	0	0	0.014108	0	0.01717	0.024688	0.025646
g__Phenylobacterium	0.0038	0.0015	0	0.009684	0	0	0.002777	0.006311	0	0	0	0.005879	0	0	0	0	0
g__Atopostipes	0.0146	0.0062	0	0.022134	0	0.043048	0	0.007889	0.005535	0	0	0.019106	0	0	0	0	0
g__Veillonella	0.007	0.0035	0	0.009684	0	0	0.012498	0.012622	0.009687	0	0	0.004409	0	0	0	0	0
g__NK4A214_group	0.0142	0.0071	0.0035	0.006917	0.009881	0.011479	0.012498	0.029977	0.015222	0	0	0.013228	0	0.008626	0	0.008713	0
g__Erysipelatoclostridium	0.1018	0.0629	0.0427	0.053952	0.038114	0.091835	0.197195	0.127799	0.070577	0.081241	0.057064	0.042622	0.026805	0.040256	0.092093	0.02614	0.028345
g__UCG-002	0.0043	0	0.0014	0.0083	0	0.00861	0	0.004733	0	0	0	0	0	0	0.003122	0	0.004049
g__Dubosiella	1.8446	0.0562	0.7049	0.166007	1.4709	5.79423	1.68449	0.107288	0.026293	0	0.032336	0.166079	1.62667	0.01294	0	1.12113	0.763977
g__Anaerovorax	0.0073	0	0.0019	0	0.007058	0	0.016664	0.012622	0	0	0	0	0	0	0.009365	0	0
g__SC-I-84_unclassified	0.0144	0.0081	0	0	0.002823	0	0.024997	0.044177	0.019374	0.012827	0	0	0	0	0	0	0
g__Flavobacterium	0.01	0.004	0	0	0.009881	0	0.029163	0.011044	0	0.004276	0	0.011758	0	0	0	0	0
g__Muribaculum	0.7221	0.0864	0.6327	1.5992	0.259737	0.048787	0.17081	1.53201	0.042899	0.091217	0	0.21164	0.340006	0.081951	2.31792	0.322398	0.101234
g__Murimonas	0.0164	0	0	0	0.00847	0	0.073601	0	0	0	0	0	0	0	0	0	0
g__Fusimonas	0	0	0.0144	0	0	0	0	0	0	0	0	0	0.067719	0	0	0	0.004049
g__Flavonifractor	0	0	0.0096	0	0	0	0	0	0	0	0	0	0	0.002875	0.045266	0	0
g__Gemmobacter	0.0079	0	0	0	0.028232	0.011479	0	0	0	0	0	0	0	0	0	0	0
g__TM7a	0.0063	0	0	0	0	0.022959	0.008332	0	0	0	0	0	0	0	0	0	0
g__Arenimonas	0.0048	0	0	0	0	0.014349	0.009721	0	0	0	0	0	0	0	0	0	0
g__Bosea	0.0045	0	0	0	0.016939	0	0.005555	0	0	0	0	0	0	0	0	0	0
g__Bacteroidales_RF16_group_unclassified	0.0042	0	0	0	0	0.011479	0.009721	0	0	0	0	0	0	0	0	0	0
g__Fusobacterium	0.0039	0	0	0.00415	0	0	0.015276	0	0	0	0	0	0	0	0	0	0
g__Sporosarcina	0.0036	0	0	0	0	0.00574	0.012498	0	0	0	0	0	0	0	0	0	0
g__Escherichia	0.0031	0	0	0	0.00847	0.007175	0	0	0	0	0	0	0	0	0	0	0
g__BIrii41_unclassified	0.0028	0	0	0	0	0.010044	0.004166	0	0	0	0	0	0	0	0	0	0
g__Georgenia	0.0028	0	0	0	0	0.007175	0.006943	0	0	0	0	0	0	0	0	0	0
g__Caulobacter	0.0021	0	0	0.002767	0	0	0	0.007889	0	0	0	0	0	0	0	0	0
g__Gaiellales_unclassified	0.0017	0	0	0.00415	0	0	0.004166	0	0	0	0	0	0	0	0	0	0
g__Lineage_IIb_unclassified	0	0	0.0014	0	0	0	0	0	0	0	0	0	0	0	0.003122	0	0.004049
g__Ileibacterium	0.0014	0	0	0.002767	0	0	0.004166	0	0	0	0	0	0	0	0	0	0
g__Edaphobaculum	0.0011	0	0	0	0	0.00287	0.002777	0	0	0	0	0	0	0	0	0	0
g__Eubacterium]_ventriosum_group	0.0036	0	0.0078	0.00415	0.004235	0	0	0.009467	0	0	0	0	0	0.005751	0.020292	0.01307	0
g__Parvibacter	0.077	0.0153	0.1491	0	0.21033	0.152102	0.008332	0.0142	0	0.061287	0	0	0.340006	0.023004	0.004683	0.358704	0.018897
g__Candidatus_Nomurabacteria_unclassified	0.0061	0.0029	0.0017	0.0083	0.005646	0.00287	0.002777	0.011044	0.005535	0	0	0.005879	0	0.002875	0	0	0.005399
g__Betaproteobacteria_unclassified	0.0059	0.0095	0	0.0083	0.014116	0	0.006943	0	0.026293	0	0	0.011758	0	0	0	0	0
g__HT002	2.0131	1.0868	3.1505	1.76244	1.19705	1.79509	3.23288	2.07791	0.164679	1.93409	0.903506	1.3448	1.03131	4.11766	1.59835	3.41422	5.5908
g__Parabacteroides	0.0558	0.0133	0.0219	0.055336	0.022586	0.043048	0.02083	0.137265	0.022142	0	0	0.030864	0.029627	0.030192	0.01717	0.004357	0.028345
g__Prevotella_9	0.013	0	0.0118	0	0.019763	0.035873	0	0.009467	0	0	0	0	0	0.027317	0	0.010166	0.021597
g__Saccharimonadales_unclassified	0.0064	0.0025	0.0014	0.005534	0	0.011479	0.005555	0.009467	0.002768	0	0	0.007349	0	0.007189	0	0	0
g__Gammaproteobacteria_unclassified	0.0008	0.0235	0	0	0	0	0.004166	0	0.049819	0	0	0.044092	0	0	0	0	0
g__Acidobacteriota_unclassified	0.0008	0.003	0	0.00415	0	0	0	0	0	0	0.007608	0.004409	0	0	0	0	0
g__Eubacterium	0.027	0.0068	0.0078	0.006917	0.019763	0.010044	0.019442	0.078888	0	0.02708	0	0	0.009876	0.011502	0	0.017427	0
g__Candidatus_Arthromitus	0.103	10.7814	0.0815	0.029051	0.258325	0.035873	0.131926	0.059955	22.4738	0.123999	0.064672	20.463	0.167887	0.046007	0.056192	0.075517	0.06209
g__PeM15_unclassified	0.0011	0.0052	0.0073	0.005534	0	0	0	0	0.020758	0	0	0	0.004232	0.01294	0.007804	0.011618	0
g__GCA-900066575	0.0366	0	0.0258	0	0	0.021524	0.02083	0.140421	0	0	0	0	0	0.007189	0.121749	0	0
g__Lachnospira	0.0042	0	0.0372	0.016601	0	0	0.004166	0	0	0	0	0	0	0.011502	0.168576	0.005809	0
g__Eubacterium]_nodatum_group	0.0132	0	0.0062	0	0	0.018654	0.012498	0.034711	0	0	0	0	0	0.002875	0.028096	0	0
g__Alloprevotella	0.1661	0.0297	0.0255	0.017984	0.064934	0.041613	0.054159	0.651615	0.009687	0.021379	0.011413	0.076426	0.009876	0.008626	0.078045	0.017427	0.013498
g__Christensenellaceae_R-7_group	0.0348	0.0028	0.0129	0	0.00847	0.057397	0.016664	0.09151	0.011071	0	0	0	0.002822	0	0.032779	0.010166	0.018897
g__Leuconostoc	0.0026	0.024	0	0	0	0	0.009721	0.003156	0.069193	0	0.02663	0	0	0	0	0	0
g__Anaerotignum	0.2101	0.0951	0.1173	0.053952	0.080462	0.111924	0.36245	0.441773	0	0.380548	0	0	0.028216	0.162464	0.324665	0.068255	0.0027
g__Clostridium	0.2539	0.043	0.1627	0.031818	0.074815	0.134883	0.111096	0.916678	0.023526	0.145378	0	0.002939	0	0	0.755471	0.018879	0.039144
g__Alphaproteobacteria_unclassified	0.0084	0.0038	0.0009	0	0.025409	0.00287	0.004166	0.009467	0.015222	0	0	0	0	0.004313	0	0	0
g__Lactobacillus	24.3865	13.4255	36.2511	8.80807	60.8207	19.317	19.6959	13.291	6.61205	31.0453	13.4461	2.59847	33.9527	41.2068	4.05519	40.1908	61.8497
g__Mitochondria_unclassified	0.2536	10.5535	0.1498	0.096838	0.225858	0.150667	0.247188	0.547483	23.2418	0.094068	6.44437	12.4339	0.131206	0.17109	0.079605	0.095848	0.271306
g__Enterococcus	0.0242	0.6783	0.0037	0.015217	0.031055	0.031568	0.04305	0	0	0	0.064672	2.64844	0.018341	0	0	0	0
g__Clostridium_sensu_stricto_1	0.0272	0.3361	0.0009	0.102371	0.018351	0	0.004166	0.011044	0.884282	0	0.460312	0	0	0	0	0.004357	0
g__Incertae_Sedis	0.309	0.0858	0.175	0.040118	0.057876	0.351557	0.099986	0.995566	0	0.305008	0	0.038213	0.031038	0.050321	0.593138	0.065351	0.134978
g__Blautia	0.0091	0	0.0079	0.012451	0	0	0	0.033133	0	0	0	0	0.012697	0	0.012487	0.014522	0
g__Robinsoniella	0.0121	0	0.0029	0	0	0.004305	0.002777	0.053644	0	0	0	0	0.002822	0	0	0.011618	0
g__Negativibacillus	0.0046	0	0.0057	0.00415	0	0	0	0.018933	0	0	0	0	0.005643	0	0.014048	0.008713	0
g__Ruminococcus]_torques_group	0.0063	0	0.004	0	0	0.00861	0.018053	0.004733	0	0	0	0	0	0	0	0	0.020247
g__Babeliales_unclassified	0.002	0	0.0016	0.002767	0.002823	0	0.004166	0	0	0	0	0	0	0	0.007804	0	0
g__Fournierella	0.0017	0	0.0012	0.002767	0	0.00287	0.002777	0	0	0	0	0	0	0	0.006244	0	0
g__Ramlibacter	0.0028	0.0046	0	0.0083	0	0	0.005555	0	0.012455	0	0	0.005879	0	0	0	0	0
g__Aerococcus	0	0.0746	0.0043	0	0	0	0	0	0.286458	0	0	0.011758	0	0.021566	0	0	0
g__Isosphaeraceae_unclassified	0.0028	0.0074	0	0	0	0	0.013887	0	0.012455	0	0.017119	0	0	0	0	0	0
g__Mucispirillum	0.0621	0.1762	0.0019	0	0.002823	0	0	0.307663	0.005535	0.671304	0	0.027925	0	0	0.009365	0	0
g__UCG-005	0.0274	0.0077	0.0178	0.011067	0.016939	0.038743	0.006943	0.06311	0	0.007126	0.013315	0.010288	0.007054	0	0.078045	0	0.004049
g__Klebsiella	0.1544	0.755	0.0912	0.098221	0.201861	0.048787	0.17081	0.252442	0.16883	0.135401	2.59068	0.124927	0.055022	0.0762	0.092093	0.177174	0.055341
g__Rikenellaceae_RC9_gut_group	0.0851	0.0383	0.0539	0.092687	0.080462	0.021524	0.087488	0.143576	0.055354	0.055586	0.017119	0.024985	0.018341	0.047445	0.112384	0.049376	0.041843
g__Tyzzerella	0.0381	0.0455	0.0075	0.023518	0.038114	0.011479	0.006943	0.110443	0	0.106895	0	0.074956	0	0	0.028096	0	0.009448
g__Eubacterium]_brachy_group	0.0156	0	0.0142	0	0	0	0.041661	0.036288	0	0	0	0	0.004232	0	0.045266	0	0.021597
g__Butyricicoccus	0.0266	0.0164	0.016	0.0083	0.00847	0.012914	0.030551	0.072577	0	0.059861	0	0.005879	0	0	0.065557	0.010166	0.004049
g__Faecalibacterium	0.0854	0.0953	0.0967	0.098221	0.088932	0.091835	0.083322	0.064688	0.11486	0.044183	0.110323	0.111699	0.1044	0.079075	0.107701	0.107466	0.085036
g__Ruminococcus]_gnavus_group	0.0204	0.0313	0.0171	0.026284	0	0	0.024997	0.050488	0.031829	0.022804	0.02663	0.044092	0.018341	0.018691	0.039022	0	0.009448
g__Methylobacterium	0	0.0371	0	0	0	0	0	0	0	0.148228	0	0	0	0	0	0	0
g__Bradyrhizobiaceae_unclassified	0	0.0228	0	0	0	0	0	0	0	0	0	0.091123	0	0	0	0	0
g__Roseomonas	0	0.0176	0	0	0	0	0	0	0.070577	0	0	0	0	0	0	0	0
g__MB-A2-108_unclassified	0	0.0128	0	0	0	0	0	0	0	0	0.051357	0	0	0	0	0	0
g__Aeromicrobium	0	0.0099	0	0	0	0	0	0	0	0	0	0.039683	0	0	0	0	0
g__Phyllobacterium	0	0.0092	0	0	0	0	0	0	0	0	0	0.036743	0	0	0	0	0
g__Domibacillus	0	0.0086	0	0	0	0	0	0	0.034596	0	0	0	0	0	0	0	0
g__Gemmatimonadaceae_unclassified	0	0.0071	0	0	0	0	0	0	0	0	0.028532	0	0	0	0	0	0
g__Paenibacillus	0	0.0059	0	0	0	0	0	0	0.023526	0	0	0	0	0	0	0	0
g__Enterobacteriaceae_unclassified	0	0.0055	0	0	0	0	0	0	0.022142	0	0	0	0	0	0	0	0
g__Rheinheimera	0	0.0055	0	0	0	0	0	0	0.022142	0	0	0	0	0	0	0	0
g__Sphingomonadaceae_unclassified	0	0.005	0	0	0	0	0	0	0	0.019954	0	0	0	0	0	0	0
g__LWQ8_unclassified	0	0.0043	0	0	0	0	0	0	0	0	0.017119	0	0	0	0	0	0
g__Rhodobacter	0	0.004	0	0	0	0	0	0	0	0	0	0.016167	0	0	0	0	0
g__Kineococcus	0	0.0038	0	0	0	0	0	0	0.015222	0	0	0	0	0	0	0	0
g__Cutibacterium	0	0.0036	0	0	0	0	0	0	0	0.014253	0	0	0	0	0	0	0
g__Delftia	0	0.0033	0	0	0	0	0	0	0	0	0.013315	0	0	0	0	0	0
g__Vampirovibrio	0	0.0033	0	0	0	0	0	0	0	0	0.013315	0	0	0	0	0	0
g__Hymenobacter	0	0.0032	0	0	0	0	0	0	0	0.012827	0	0	0	0	0	0	0
g__Duganella	0	0.0029	0	0	0	0	0	0	0	0	0	0.011758	0	0	0	0	0
g__LD29	0	0.0021	0	0	0	0	0	0	0.008303	0	0	0	0	0	0	0	0
g__Methyloparacoccus	0	0.0021	0	0	0	0	0	0	0.008303	0	0	0	0	0	0	0	0
g__Berkelbacteria_unclassified	0	0.0019	0	0	0	0	0	0	0	0	0.007608	0	0	0	0	0	0
g__Sellimonas	0	0.0019	0	0	0	0	0	0	0	0	0.007608	0	0	0	0	0	0
g__Asticcacaulis	0	0.0018	0	0	0	0	0	0	0	0	0	0.007349	0	0	0	0	0
g__Paucilactobacillus	0	0.0018	0	0	0	0	0	0	0	0	0	0.007349	0	0	0	0	0
g__SH-PL14	0	0.0017	0	0	0	0	0	0	0.006919	0	0	0	0	0	0	0	0
g__Tepidimonas	0	0.0017	0	0	0	0	0	0	0.006919	0	0	0	0	0	0	0	0
g__Kaistia	0	0.0014	0	0	0	0	0	0	0	0	0.005706	0	0	0	0	0	0
g__Craurococcus-Caldovatus	0	0.0014	0	0	0	0	0	0	0	0.005701	0	0	0	0	0	0	0
g__Methylophilus	0	0.0014	0	0	0	0	0	0	0	0.005701	0	0	0	0	0	0	0
g__Citrobacter	0	0.0014	0	0	0	0	0	0	0.005535	0	0	0	0	0	0	0	0
g__Saccharopolyspora	0	0.0014	0	0	0	0	0	0	0.005535	0	0	0	0	0	0	0	0
g__Alsobacter	0	0.0011	0	0	0	0	0	0	0	0	0	0.004409	0	0	0	0	0
g__Eubacterium]_hallii_group	0	0.0011	0	0	0	0	0	0	0	0	0	0.004409	0	0	0	0	0
g__Luteimonas	0	0.0011	0	0	0	0	0	0	0	0	0	0.004409	0	0	0	0	0
g__Haliangium	0	0.0007	0	0	0	0	0	0	0	0	0	0.002939	0	0	0	0	0
g__Lactivibrio	0	0.0007	0	0	0	0	0	0	0	0	0	0.002939	0	0	0	0	0
g__Lineage_IIa_unclassified	0	0.0007	0	0	0	0	0	0	0	0	0	0.002939	0	0	0	0	0
g__Azospira	0	0.0007	0	0	0	0	0	0	0	0.002851	0	0	0	0	0	0	0
g__Lawsonella	0	0.0007	0	0	0	0	0	0	0	0.002851	0	0	0	0	0	0	0
g__Pir3_lineage	0	0.0007	0	0	0	0	0	0	0	0.002851	0	0	0	0	0	0	0
g__Barnesiellaceae_unclassified	0	0.0007	0	0	0	0	0	0	0.002768	0	0	0	0	0	0	0	0
g__Deltaproteobacteria_unclassified	0	0.0007	0	0	0	0	0	0	0.002768	0	0	0	0	0	0	0	0
g__Desulfatiglans	0	0.0007	0	0	0	0	0	0	0.002768	0	0	0	0	0	0	0	0
g__Geothermobacter	0	0.0007	0	0	0	0	0	0	0.002768	0	0	0	0	0	0	0	0
g__OM190_unclassified	0	0.0007	0	0	0	0	0	0	0.002768	0	0	0	0	0	0	0	0
g__Bifidobacterium	0.0957	0.1354	0.7401	0.091304	0.070581	0.073181	0.113873	0.129376	0.130082	0.062712	0.079889	0.268959	2.25166	0.069011	0.118628	0.546043	0.715385
g__UBA1819	0.2665	0.0113	0.0378	0.009684	0.014116	0.007175	0	1.30165	0	0.007126	0	0.038213	0	0	0.188868	0	0
g__Corynebacterium	0.0509	0.2088	0.0081	0.005534	0.009881	0.218109	0.02083	0	0.597825	0	0.055161	0.182246	0.007054	0	0.018731	0	0.014848
g__Erysipelotrichaceae_UCG-003	0.0167	0.0144	0.006	0.005534	0.019763	0.004305	0.02083	0.033133	0.033212	0.02423	0	0	0.002822	0	0	0.018879	0.008099
g__Brevibacterium	0.0315	0.007	0.0006	0.0083	0.009881	0.139188	0	0	0	0	0	0.027925	0.002822	0	0	0	0
g__UCG-010_unclassified	0.0219	0.0007	0.0462	0.00415	0	0	0.002777	0.102554	0.002768	0	0	0	0	0	0.216964	0.010166	0.004049
g__Clostridiales_Family_XIV._Incertae_Sedis_unclassified	0.0019	0	0.0185	0	0	0	0	0.009467	0	0	0	0	0	0	0.076484	0.015975	0
g__Haemophilus	0.002	0	0.0064	0	0.009881	0	0	0	0	0	0	0	0	0	0	0.011618	0.020247
g__Barnesiella	0.0008	0	0.0046	0.00415	0	0	0	0	0	0	0	0	0.004232	0	0.018731	0	0
g__Acidibacter	0.0014	0	0.0029	0	0	0	0.006943	0	0	0	0	0	0	0.007189	0	0.007261	0
g__Jeotgalicoccus	0.0114	0.0784	0.0059	0	0.004235	0.035873	0.016664	0	0.195123	0.015678	0	0.102881	0	0	0	0.017427	0.012148
g__Methylocystis	0.0027	0.0017	0	0	0.004235	0	0	0.009467	0.006919	0	0	0	0	0	0	0	0
g__Candidatus_Methylopumilus	0	0.001	0.0025	0	0	0	0	0	0.004152	0	0	0	0.008465	0	0	0	0.004049
g__Vicinamibacteraceae_unclassified	0	0.001	0.0021	0	0	0	0	0	0.004152	0	0	0	0	0	0.007804	0	0.0027
g__Rhodoferax	0.0041	0.0017	0.0016	0	0.002823	0	0.008332	0.009467	0.006919	0	0	0	0	0	0	0	0.008099
g__Bacteroidota_unclassified	0.016	0.0043	0.0126	0.005534	0.014116	0	0.008332	0.052066	0.008303	0	0	0.008818	0.01693	0.004313	0.01717	0.021784	0.0027
g__Paracoccus	0.0645	0	0.0026	0	0	0.314249	0.008332	0	0	0	0	0	0	0	0.004683	0	0.008099
g__Thermodesulfovibrionia_unclassified	0.0018	0	0.0029	0	0	0	0.004166	0.004733	0	0	0	0	0.007054	0	0	0.007261	0
g__Chloroplast_unclassified	0.1858	9.4923	0.152	0.121739	0.156689	0.196585	0.201361	0.252442	10.2308	0.048459	15.9321	11.7578	0.134027	0.261667	0.051509	0.074064	0.238912
g__Sphingomonas	0.0109	0.0033	0.0069	0.019368	0	0.014349	0.02083	0	0	0	0	0.013228	0	0.010064	0.012487	0	0.012148
g__Pirellulaceae_unclassified	0.0075	0	0.0031	0.026284	0	0	0	0.011044	0	0	0	0	0.002822	0	0.012487	0	0
g__Ellin6067	0.0034	0	0.002	0	0.005646	0	0.01111	0	0	0	0	0	0	0.002875	0	0.007261	0
g__Altererythrobacter	0.0038	0.0131	0	0	0.011293	0	0	0.007889	0.052586	0	0	0	0	0	0	0	0
g__Microbacterium	0.0039	0.0107	0	0.009684	0.009881	0	0	0	0	0	0	0.042622	0	0	0	0	0
g__Subgroup_10	0.0011	0.0032	0	0.002767	0.002823	0	0	0	0	0.012827	0	0	0	0	0	0	0
g__Verrucomicrobiaceae_unclassified	0.0011	0.0019	0	0.002767	0	0	0.002777	0	0	0	0.007608	0	0	0	0	0	0
g__Cellvibrio	0.0044	0.0036	0.0012	0	0	0.00861	0.006943	0.006311	0	0.014253	0	0	0	0	0.006244	0	0
g__Lachnospiraceae_FCS020_group	0.0079	0	0.0031	0	0	0	0.012498	0.026822	0	0	0	0	0	0	0.015609	0	0
g__Verrucomicrobiota_unclassified	0.0044	0	0.0012	0.017984	0.004235	0	0	0	0	0	0	0	0	0	0	0.005809	0
g__Hyphomicrobium	0.0028	0	0.0017	0	0.011293	0	0.002777	0	0	0	0	0	0	0	0	0.008713	0
g__P9X2b3D02_unclassified	0.002	0	0.0012	0	0.007058	0	0.002777	0	0	0	0	0	0	0	0	0.005809	0
g__F082_unclassified	0.0017	0	0.0008	0	0.004235	0	0.004166	0	0	0	0	0	0.004232	0	0	0	0
g__A2	0.0179	1.5951	0.0225	0.00415	0	0	0.009721	0.075732	0.019374	6.36099	0	0	0.011287	0.014377	0.045266	0.017427	0.024296
g__SJA-28_unclassified	0.0022	0.0031	0.0048	0	0	0	0.01111	0	0.012455	0	0	0	0.002822	0	0.006244	0.004357	0.010798
g__Dietzia	0.0112	0	0	0	0	0.055962	0	0	0	0	0	0	0	0	0	0	0
g__Planococcus	0	0	0.0104	0	0	0	0	0	0	0	0	0	0	0.051758	0	0	0
g__Peptostreptococcales-Tissierellales_unclassified	0.0057	0	0	0	0	0.028699	0	0	0	0	0	0	0	0	0	0	0
g__Phreatobacter	0.0055	0	0	0	0	0.027264	0	0	0	0	0	0	0	0	0	0	0
g__Nocardioides	0	0	0.0054	0	0	0	0	0	0	0	0	0	0	0	0	0	0.026996
g__Psychroglaciecola	0	0	0.0049	0	0	0	0	0	0	0	0	0	0	0	0	0	0.024296
g__Luteitalea	0.0044	0	0	0	0	0	0.022219	0	0	0	0	0	0	0	0	0	0
g__Cereibacter	0.0042	0	0	0	0	0	0.02083	0	0	0	0	0	0	0	0	0	0
g__Raoultella	0	0	0.0038	0	0	0	0	0	0	0	0	0	0	0	0	0.018879	0
g__Hydrogenophilus	0.0037	0	0	0	0	0.018654	0	0	0	0	0	0	0	0	0	0	0
g__Bdellovibrio	0.0036	0	0	0	0	0	0.018053	0	0	0	0	0	0	0	0	0	0
g__Bogoriella	0.0034	0	0	0	0	0.017219	0	0	0	0	0	0	0	0	0	0	0
g__Stenotrophobacter	0.0034	0	0	0	0	0.017219	0	0	0	0	0	0	0	0	0	0	0
g__Defluviitaleaceae_UCG-011	0	0	0.0034	0	0	0	0	0	0	0	0	0	0	0	0.01717	0	0
g__Acidovorax	0	0	0.0032	0	0	0	0	0	0	0	0	0	0	0.015815	0	0	0
g__Pelomonas	0	0	0.0029	0	0	0	0	0	0	0	0	0	0	0.014377	0	0	0
g__Bacteroidetes_vadinHA17_unclassified	0.0028	0	0	0	0	0	0.013887	0	0	0	0	0	0	0	0	0	0
g__Coxiellaceae_unclassified	0	0	0.0026	0	0	0	0	0	0	0	0	0	0	0.01294	0	0	0
g__Geobacillus	0.0026	0	0	0	0	0.012914	0	0	0	0	0	0	0	0	0	0	0
g__Microbacteriaceae_unclassified	0	0	0.0025	0	0	0	0	0	0	0	0	0	0.012697	0	0	0	0
g__Fimbriiglobus	0.0025	0	0	0	0	0	0.012498	0	0	0	0	0	0	0	0	0	0
g__Pseudosporangium	0.0025	0	0	0	0	0	0.012498	0	0	0	0	0	0	0	0	0	0
g__Papillibacter	0	0	0.0025	0	0	0	0	0	0	0	0	0	0	0	0.012487	0	0
g__Pseudaminobacter	0	0	0.0025	0	0	0	0	0	0	0	0	0	0	0	0.012487	0	0
g__Arsenicicoccus	0.0022	0	0	0	0	0	0.01111	0	0	0	0	0	0	0	0	0	0
g__Rhodocyclaceae_unclassified	0.0022	0	0	0	0	0	0.01111	0	0	0	0	0	0	0	0	0	0
g__Oscillospira	0.0022	0	0	0	0	0	0	0.011044	0	0	0	0	0	0	0	0	0
g__Rhodanobacter	0	0	0.002	0	0	0	0	0	0	0	0	0	0	0.010064	0	0	0
g__Actinomyces	0.002	0	0	0	0	0.010044	0	0	0	0	0	0	0	0	0	0	0
g__Schlegelella	0.002	0	0	0	0	0.010044	0	0	0	0	0	0	0	0	0	0	0
g__0319-6G20_unclassified	0.0019	0	0	0	0	0	0.009721	0	0	0	0	0	0	0	0	0	0
g__Chloroflexi_unclassified	0.0019	0	0	0	0	0	0.009721	0	0	0	0	0	0	0	0	0	0
g__Shinella	0.0019	0	0	0	0	0	0.009721	0	0	0	0	0	0	0	0	0	0
g__Syntrophomonadaceae_unclassified	0.0019	0	0	0.009684	0	0	0	0	0	0	0	0	0	0	0	0	0
g__Anaerotaenia	0.0019	0	0	0	0	0	0	0.009467	0	0	0	0	0	0	0	0	0
g__Insolitispirillum	0.0019	0	0	0	0	0	0	0.009467	0	0	0	0	0	0	0	0	0
g__Mycoplasma	0.0019	0	0	0	0	0	0	0.009467	0	0	0	0	0	0	0	0	0
g__Absiella	0	0	0.0017	0	0	0	0	0	0	0	0	0	0	0	0	0.008713	0
g__Bombella	0.0017	0	0	0	0	0.00861	0	0	0	0	0	0	0	0	0	0	0
g__Cellulosilyticum	0.0017	0	0	0	0	0	0.008332	0	0	0	0	0	0	0	0	0	0
g__Coralloluteibacterium	0.0017	0	0	0	0	0	0.008332	0	0	0	0	0	0	0	0	0	0
g__UCG-004	0.0017	0	0	0	0	0	0.008332	0	0	0	0	0	0	0	0	0	0
g__Anaerosporobacter	0	0	0.0016	0	0	0	0	0	0	0	0	0	0	0	0.007804	0	0
g__Garciella	0	0	0.0016	0	0	0	0	0	0	0	0	0	0	0	0.007804	0	0
g__Blastococcus	0	0	0.0014	0	0	0	0	0	0	0	0	0	0	0.007189	0	0	0
g__JG36-GS-52_unclassified	0.0014	0	0	0	0.007058	0	0	0	0	0	0	0	0	0	0	0	0
g__Nitrobacter	0.0014	0	0	0	0.007058	0	0	0	0	0	0	0	0	0	0	0	0
g__Prevotellaceae_NK3B31_group	0.0014	0	0	0	0.007058	0	0	0	0	0	0	0	0	0	0	0	0
g__Bittarella	0.0014	0	0	0	0	0	0.006943	0	0	0	0	0	0	0	0	0	0
g__Clostridiaceae_unclassified	0.0014	0	0	0	0	0	0.006943	0	0	0	0	0	0	0	0	0	0
g__Ketobacter	0.0014	0	0	0	0	0	0.006943	0	0	0	0	0	0	0	0	0	0
g__Rothia	0.0014	0	0	0	0	0	0.006943	0	0	0	0	0	0	0	0	0	0
g__Thauera	0.0014	0	0	0	0	0	0.006943	0	0	0	0	0	0	0	0	0	0
g__Xanthobacter	0	0	0.0013	0	0	0	0	0	0	0	0	0	0	0	0	0	0.006749
g__Comamonas	0	0	0.0012	0	0	0	0	0	0	0	0	0	0	0	0	0.005809	0
g__Mediterraneibacter	0	0	0.0012	0	0	0	0	0	0	0	0	0	0	0	0	0.005809	0
g__Flectobacillus	0.0011	0	0	0	0	0.00574	0	0	0	0	0	0	0	0	0	0	0
g__Hydrogenophaga	0.0011	0	0	0	0	0.00574	0	0	0	0	0	0	0	0	0	0	0
g__Kapabacteriales_unclassified	0.0011	0	0	0	0	0.00574	0	0	0	0	0	0	0	0	0	0	0
g__Aquicella	0.0011	0	0	0	0.005646	0	0	0	0	0	0	0	0	0	0	0	0
g__CAG-873	0.0011	0	0	0	0.005646	0	0	0	0	0	0	0	0	0	0	0	0
g__Micromonospora	0.0011	0	0	0	0.005646	0	0	0	0	0	0	0	0	0	0	0	0
g__Acidaminococcus	0	0	0.0011	0	0	0	0	0	0	0	0	0	0.005643	0	0	0	0
g__Bauldia	0.0011	0	0	0	0	0	0.005555	0	0	0	0	0	0	0	0	0	0
g__Sphingobium	0.0011	0	0	0	0	0	0.005555	0	0	0	0	0	0	0	0	0	0
g__Enterobacter	0	0	0.0011	0	0	0	0	0	0	0	0	0	0	0	0	0	0.005399
g__Demequina	0.0009	0	0	0	0	0	0	0.004733	0	0	0	0	0	0	0	0	0
g__Exiguobacterium	0.0009	0	0	0	0	0	0	0.004733	0	0	0	0	0	0	0	0	0
g__Pedosphaeraceae_unclassified	0.0009	0	0	0	0	0	0	0.004733	0	0	0	0	0	0	0	0	0
g__Paludicola	0	0	0.0009	0	0	0	0	0	0	0	0	0	0	0	0.004683	0	0
g__SJA-15_unclassified	0	0	0.0009	0	0	0	0	0	0	0	0	0	0	0	0.004683	0	0
g__Trichococcus	0	0	0.0009	0	0	0	0	0	0	0	0	0	0	0	0.004683	0	0
g__BSV26_unclassified	0	0	0.0009	0	0	0	0	0	0	0	0	0	0	0	0	0.004357	0
g__Candidatus_Nitrotoga	0	0	0.0009	0	0	0	0	0	0	0	0	0	0	0	0	0.004357	0
g__Slackia	0	0	0.0009	0	0	0	0	0	0	0	0	0	0	0.004313	0	0	0
g__Denitratisoma	0.0009	0	0	0	0	0.004305	0	0	0	0	0	0	0	0	0	0	0
g__Porphyrobacter	0.0009	0	0	0	0	0.004305	0	0	0	0	0	0	0	0	0	0	0
g__WCHB1-41_unclassified	0.0009	0	0	0	0	0.004305	0	0	0	0	0	0	0	0	0	0	0
g__Lacticaseibacillus	0.0008	0	0	0	0.004235	0	0	0	0	0	0	0	0	0	0	0	0
g__Lentimicrobium	0	0	0.0008	0	0	0	0	0	0	0	0	0	0.004232	0	0	0	0
g__Azospirillum	0.0008	0	0	0	0	0	0.004166	0	0	0	0	0	0	0	0	0	0
g__Candidatus_Aquiluna	0.0008	0	0	0	0	0	0.004166	0	0	0	0	0	0	0	0	0	0
g__Candidatus_Vestibaculum	0.0008	0	0	0	0	0	0.004166	0	0	0	0	0	0	0	0	0	0
g__Epsilonproteobacteria_unclassified	0.0008	0	0	0	0	0	0.004166	0	0	0	0	0	0	0	0	0	0
g__Flavobacteriia_unclassified	0.0008	0	0	0	0	0	0.004166	0	0	0	0	0	0	0	0	0	0
g__Lachnospiraceae_NK3A20_group	0.0008	0	0	0	0	0	0.004166	0	0	0	0	0	0	0	0	0	0
g__Ornithinimicrobium	0.0008	0	0	0	0	0	0.004166	0	0	0	0	0	0	0	0	0	0
g__Peredibacter	0.0008	0	0	0	0	0	0.004166	0	0	0	0	0	0	0	0	0	0
g__JG30-KF-CM66_unclassified	0.0008	0	0	0.00415	0	0	0	0	0	0	0	0	0	0	0	0	0
g__Saccharofermentans	0.0008	0	0	0.00415	0	0	0	0	0	0	0	0	0	0	0	0	0
g__IMCC26256_unclassified	0.0006	0	0	0	0	0	0	0.003156	0	0	0	0	0	0	0	0	0
g__Nostoc_PCC-73102	0.0006	0	0	0	0	0	0	0.003156	0	0	0	0	0	0	0	0	0
g__OM27_clade	0.0006	0	0	0	0	0	0	0.003156	0	0	0	0	0	0	0	0	0
g__Proteobacteria_unclassified	0.0006	0	0	0	0	0	0	0.003156	0	0	0	0	0	0	0	0	0
g__SWB02	0.0006	0	0	0	0	0	0	0.003156	0	0	0	0	0	0	0	0	0
g__Subgroup_7_unclassified	0.0006	0	0	0	0	0	0	0.003156	0	0	0	0	0	0	0	0	0
g__Hydrogenoanaerobacterium	0	0	0.0006	0	0	0	0	0	0	0	0	0	0	0	0.003122	0	0
g__Planctomycetales_unclassified	0	0	0.0006	0	0	0	0	0	0	0	0	0	0	0	0.003122	0	0
g__Enorma	0	0	0.0006	0	0	0	0	0	0	0	0	0	0	0	0	0.002904	0
g__Oceanospirillales_unclassified	0	0	0.0006	0	0	0	0	0	0	0	0	0	0	0	0	0.002904	0
g__Paenalcaligenes	0.0006	0	0	0	0	0.00287	0	0	0	0	0	0	0	0	0	0	0
g__Rhodocyclus	0.0006	0	0	0	0	0.00287	0	0	0	0	0	0	0	0	0	0	0
g__A4b_unclassified	0.0006	0	0	0	0.002823	0	0	0	0	0	0	0	0	0	0	0	0
g__Candidatus_Magasanikbacteria_unclassified	0.0006	0	0	0	0.002823	0	0	0	0	0	0	0	0	0	0	0	0
g__Coxiella	0.0006	0	0	0	0.002823	0	0	0	0	0	0	0	0	0	0	0	0
g__Desulfobacterota_unclassified	0.0006	0	0	0	0.002823	0	0	0	0	0	0	0	0	0	0	0	0
g__Fimbriimonadaceae_unclassified	0	0	0.0006	0	0	0	0	0	0	0	0	0	0.002822	0	0	0	0
g__Mailhella	0	0	0.0006	0	0	0	0	0	0	0	0	0	0.002822	0	0	0	0
g__Sumerlaea	0	0	0.0006	0	0	0	0	0	0	0	0	0	0.002822	0	0	0	0
g__Alkanindiges	0.0006	0	0	0	0	0	0.002777	0	0	0	0	0	0	0	0	0	0
g__Blastopirellula	0.0006	0	0	0	0	0	0.002777	0	0	0	0	0	0	0	0	0	0
g__Burkholderiaceae_unclassified	0.0006	0	0	0	0	0	0.002777	0	0	0	0	0	0	0	0	0	0
g__Deinococcus	0.0006	0	0	0	0	0	0.002777	0	0	0	0	0	0	0	0	0	0
g__Nannocystis	0.0006	0	0	0	0	0	0.002777	0	0	0	0	0	0	0	0	0	0
g__Ornatilinea	0.0006	0	0	0	0	0	0.002777	0	0	0	0	0	0	0	0	0	0
g__Propionibacteriaceae_unclassified	0.0006	0	0	0	0	0	0.002777	0	0	0	0	0	0	0	0	0	0
g__Rhodospirillaceae_unclassified	0.0006	0	0	0	0	0	0.002777	0	0	0	0	0	0	0	0	0	0
g__Chromatiaceae_unclassified	0.0006	0	0	0.002767	0	0	0	0	0	0	0	0	0	0	0	0	0
g__Vampirovibrionales_unclassified	0.0006	0	0	0.002767	0	0	0	0	0	0	0	0	0	0	0	0	0
g__Actinobacteria_unclassified	0	0	0.0005	0	0	0	0	0	0	0	0	0	0	0	0	0	0.0027
g__Chroococcidiopsis_SAG_2023	0	0	0.0005	0	0	0	0	0	0	0	0	0	0	0	0	0	0.0027
g__Lachnoclostridium	0.0294	0.0053	0.0177	0.0083	0.009881	0.00574	0	0.123065	0	0.021379	0	0	0.009876	0	0.067118	0.007261	0.004049
g__Lachnospiraceae_UCG-001	0.0023	0.0131	0.006	0.002767	0	0.00861	0	0	0.009687	0.038482	0	0.004409	0.014108	0.015815	0	0	0
g__Megamonas	0.0459	0.0368	0.0767	0.026284	0.053641	0.127708	0	0.022089	0	0.012827	0.106519	0.027925	0.023984	0.127958	0.021852	0.066803	0.143077
g__Clostridiales_unclassified	0.944	0.8645	3.6892	0.264228	0.190568	0.371646	0.837384	3.05612	0.07888	3.04723	0.030434	0.301293	0.112865	0.776375	16.6641	0.410985	0.481872
g__Novosphingobium	0.0467	0.0382	0.0418	0.045652	0.038114	0.038743	0.041661	0.069421	0.03598	0.031356	0.045651	0.039683	0.040914	0.041694	0.039022	0.049376	0.037794
g__Parasutterella	0.2439	0.1736	0.2107	0.185375	0.283734	0.117664	0.033329	0.599549	0.01799	0.648499	0	0.027925	0.547396	0.020128	0.024974	0.450195	0.010798
g__Megasphaera	0.0195	0.0131	0.0044	0.027668	0	0	0.055548	0.0142	0.037364	0	0.015217	0	0	0	0.021852	0	0
g__Tannerellaceae_unclassified	0.0079	0	0.0031	0	0	0	0	0.039444	0	0	0	0	0	0	0.012487	0.002904	0
g__Erysipelatoclostridiaceae_unclassified	0.0079	0	0.0024	0	0	0	0	0.039444	0	0	0	0	0	0.005751	0.006244	0	0
g__Coriobacteriaceae_UCG-002	0.0028	0	0.0046	0	0.014116	0	0	0	0	0	0	0	0.011287	0	0	0.011618	0
g__Eubacterium]_ruminantium_group	0.0036	0	0.0029	0	0.009881	0	0	0.007889	0	0	0	0	0	0	0	0.014522	0
g__Desemzia	0.0033	0	0.0015	0	0	0	0.016664	0	0	0	0	0	0	0.002875	0.004683	0	0
g__Aeriscardovia	0.0031	0	0.0017	0	0.015528	0	0	0	0	0	0	0	0.004232	0	0	0.004357	0
g__Anaerofustis	0.0014	0	0.0032	0	0	0.004305	0.002777	0	0	0	0	0	0	0	0	0	0.016197
g__cvE6_unclassified	0.0012	0	0.0012	0	0.002823	0	0	0.003156	0	0	0	0	0	0.005751	0	0	0
g__Facklamia	0.0045	0.0277	0.0009	0	0	0.004305	0.018053	0	0.062273	0	0	0.048501	0	0	0.004683	0	0
g__Synergistes	0.0078	0.0076	0.0171	0.020751	0.018351	0	0	0	0.006919	0	0	0.023516	0.018341	0.023004	0.032779	0.011618	0
g__Romboutsia	0.0062	0.0108	0.0119	0.009684	0.00847	0.012914	0	0	0.012455	0.011402	0.007608	0.011758	0.011287	0.010064	0	0.004357	0.033745
g__Mycobacterium	0.0014	0.0076	0.0011	0	0	0	0.006943	0	0.005535	0	0.024728	0	0	0	0	0	0.005399
g__Oscillibacter	0.1804	0.051	0.0471	0	0	0	0.002777	0.899323	0	0.203814	0	0	0.014108	0	0.199794	0.015975	0.005399
g__Intestinimonas	0.1929	0.0467	0.0375	0.024901	0.012705	0.025829	0	0.900901	0	0.186711	0	0	0.007054	0	0.143602	0.02614	0.010798
g__Coprococcus	0.0328	0.0049	0.0092	0	0.005646	0.033003	0.111096	0.0142	0.009687	0.004276	0.005706	0	0.008465	0.033068	0.004683	0	0
g__Cloacibacterium	0.002	0.0291	0.0012	0	0	0.004305	0.005555	0	0.019374	0	0	0.097002	0	0.005751	0	0	0
g__Bacteroides	0.1921	0.1158	0.164	0.078853	0.04376	0.076051	0.070823	0.691059	0.077496	0.079815	0.226352	0.079365	0.06913	0.106392	0.597821	0.01307	0.033745
g__Morganella	0.0328	0.0518	0.0331	0	0.00847	0.022959	0.069435	0.06311	0.059506	0.035632	0.02663	0.085244	0.071952	0.04457	0.009365	0.008713	0.031045
g__Clostridium]_innocuum_group	0.0116	0.0131	0.0046	0	0.004235	0.00574	0.018053	0.029977	0.012455	0.034207	0	0.005879	0	0.011502	0	0.007261	0.004049
g__Oscillospiraceae_unclassified	0.1074	0.032	0.1696	0	0.019763	0.017219	0.012498	0.487528	0.006919	0.121148	0	0	0.005643	0	0.836637	0.005809	0
g__Weissella	0.0041	0.0045	0.008	0	0	0.004305	0.008332	0.007889	0.01799	0	0	0	0.01693	0.010064	0.007804	0	0.005399
g__Stenotrophomonas	0.0008	0.0254	0	0	0	0	0.004166	0	0	0	0	0.101411	0	0	0	0	0
g__Rubellimicrobium	0.0031	0.0197	0	0	0	0	0.015276	0	0.07888	0	0	0	0	0	0	0	0
g__Brevundimonas	0.0044	0.0158	0	0	0	0	0.022219	0	0	0	0	0.063198	0	0	0	0	0
g__Chryseobacterium	0.0011	0.0196	0	0	0	0	0.005555	0	0	0.07839	0	0	0	0	0	0	0
g__Enhydrobacter	0	0.0149	0.0043	0	0	0	0	0	0.059506	0	0	0	0	0.021566	0	0	0
g__Amaricoccus	0	0.0128	0.0006	0	0	0	0	0	0	0	0.051357	0	0	0	0.003122	0	0
g__Tuzzerella	0.0032	0.0078	0	0	0	0	0	0.015778	0	0.031356	0	0	0	0	0	0	0
g__Aliidiomarina	0.0006	0.0037	0	0	0.002823	0	0	0	0	0	0	0.014697	0	0	0	0	0
g__Prevotella	0	0.0031	0.0009	0	0	0	0	0	0.012455	0	0	0	0	0	0.004683	0	0
g__CHKCI001	0	0.0021	0.0008	0	0	0	0	0	0	0.008552	0	0	0	0	0	0	0.004049
g__Uruburuella	0	0.0015	0.0012	0	0	0	0	0	0	0	0	0.005879	0	0	0	0.005809	0
g__Microscillaceae_unclassified	0	0.0021	0.0006	0	0	0	0	0	0.008303	0	0	0	0	0	0	0.002904	0
g__Gemmataceae_unclassified	0.0006	0.0017	0	0	0	0	0.002777	0	0.006919	0	0	0	0	0	0	0	0
g__Defluviicoccus	0	0.0011	0.0006	0	0	0	0	0	0	0.004276	0	0	0	0.002875	0	0	0
g__Pantoea	0.0341	0.1296	0.0261	0.019368	0.060699	0.044483	0.02083	0.025244	0.016606	0.018529	0.483138	0	0.042324	0.037381	0	0.029045	0.021597
g__Lachnospiraceae_unclassified	0.5365	0.8661	0.7609	0.130039	0.004235	0.427608	0.230524	1.89016	0.023526	3.43491	0	0.005879	0.115687	0.306237	3.04998	0.124893	0.207867
g__Aquabacterium	0.0039	0.0361	0.0135	0	0.002823	0	0.016664	0	0.056738	0	0.087497	0	0	0.034506	0	0.005809	0.026996
g__Glutamicibacter	0	0.0024	0.0894	0	0	0	0	0	0.009687	0	0	0	0	0.447135	0	0	0
g__Kineothrix	0.0423	0.0175	0	0	0	0	0	0.21142	0	0.069838	0	0	0	0	0	0	0
g__Leclercia	0.0089	0.0069	0	0	0	0	0.044438	0	0.027677	0	0	0	0	0	0	0	0
g__Mitsuokella	0.0042	0.0031	0	0	0	0	0.02083	0	0.012455	0	0	0	0	0	0	0	0
g__Actinotalea	0.0036	0.0014	0	0.017984	0	0	0	0	0.005535	0	0	0	0	0	0	0	0
g__Rhodoplanes	0.0019	0.0018	0	0	0	0	0	0.009467	0	0.007126	0	0	0	0	0	0	0
g__Caldilineaceae_unclassified	0.0026	0.0007	0	0	0	0.012914	0	0	0.002768	0	0	0	0	0	0	0	0
g__Paraprevotella	0.0009	0.0011	0	0	0	0	0	0.004733	0	0	0	0.004409	0	0	0	0	0
g__BD1-7_clade	0	0.0007	0.0009	0	0	0	0	0	0	0	0	0.002939	0	0	0	0.004357	0
g__Simkaniaceae_unclassified	0.0025	0.0026	0.0009	0.002767	0.004235	0	0.005555	0	0	0	0	0.010288	0	0	0.004683	0	0
g__Reyranella	0.0025	0.0082	0.002	0	0	0	0.012498	0	0.004152	0	0.028532	0	0	0.010064	0	0	0
g__Yaniella	0.0154	0.0022	0.0014	0	0	0.058832	0.018053	0	0	0	0	0.008818	0.007054	0	0	0	0
g__Allorhizobium-Neorhizobium-Pararhizobium-Rhizobium	0.0046	0.0327	0.002	0	0	0.022959	0	0	0.107941	0	0.022825	0	0.002822	0.007189	0	0	0
g__Collinsella	0.0071	0.0044	0.0035	0	0	0.011479	0.019442	0.004733	0	0	0	0.017637	0.009876	0	0.004683	0	0.0027
g__Clostridia_vadinBB60_group_unclassified	0.0561	0.0449	0.0022	0	0	0.066007	0.01111	0.203531	0	0.175309	0	0.004409	0.002822	0	0	0.002904	0.005399
g__Family_XIII_UCG-001	0.0167	0	0.025	0	0	0	0	0.083621	0	0	0	0	0	0	0.124871	0	0
g__UCG-003	0.0095	0	0.0009	0	0	0	0	0.047333	0	0	0	0	0	0	0.004683	0	0
g__Duncaniella	0.0008	0	0.0084	0.00415	0	0	0	0	0	0	0	0	0	0	0.042144	0	0
g__Family_XIII_AD3011_group	0.0025	0	0.0044	0	0	0	0	0.012622	0	0	0	0	0	0	0.021852	0	0
g__Pseudoxanthomonas	0.005	0	0.0005	0	0	0	0.024997	0	0	0	0	0	0	0	0	0	0.0027
g__Eubacterium]_eligens_group	0.0017	0	0.002	0	0.00847	0	0	0	0	0	0	0	0	0	0	0.010166	0
g__Methylobacterium-Methylorubrum	0.003	0	0.0006	0.015217	0	0	0	0	0	0	0	0	0	0.002875	0	0	0
g__Lysobacter	0.0006	0	0.0027	0	0	0	0	0.003156	0	0	0	0	0	0	0	0	0.013498
g__Enterococcaceae_unclassified	0.0011	0	0.0014	0	0	0	0.005555	0	0	0	0	0	0	0.007189	0	0	0
g__Reyranellaceae_unclassified	0.0013	0	0.0012	0	0	0	0	0.006311	0	0	0	0	0	0.005751	0	0	0
g__Enteractinococcus	0.0017	0	0.0005	0	0	0	0.008332	0	0	0	0	0	0	0	0	0	0.0027
g__Sutterella	0.0006	0	0.0016	0	0	0.00287	0	0	0	0	0	0	0	0	0	0	0.008099
g__Oscillospirales_unclassified	0.0009	0	0.0012	0	0	0	0	0.004733	0	0	0	0	0	0	0	0.005809	0
g__Sandaracinaceae_unclassified	0.0006	0	0.0009	0	0	0	0.002777	0	0	0	0	0	0	0.004313	0	0	0
g__Monoglobus	0.078	0.0284	0.0538	0	0.047995	0.018654	0.012498	0.310819	0.006919	0.022804	0	0.083774	0	0.087702	0.063997	0.037758	0.079637
g__Bacteroidales_unclassified	0.0381	0.0281	0.0314	0.022134	0.015528	0.064572	0.036106	0.052066	0.041516	0.032781	0.032336	0.005879	0.019751	0.020128	0.031218	0.014522	0.071538
g__Vicinamibacterales_unclassified	0.0067	0.002	0.0009	0.012451	0	0	0.02083	0	0.004152	0	0.003804	0	0	0	0	0.004357	0
g__Fusicatenibacter	0.0051	0.0024	0.003	0.0083	0	0.012914	0.004166	0	0.009687	0	0	0	0	0	0	0.004357	0.010798
g__Firmicutes_unclassified	0.2196	0.353	0.1579	0.080237	0.004235	0.048787	0.062491	0.902479	0	1.14022	0.019021	0.252792	0.011287	0.010064	0.727375	0.005809	0.035094
g__Prevotellaceae_UCG-001	0.0455	0.0198	0.0912	0.0083	0.016939	0.041613	0.012498	0.148309	0.006919	0.017103	0.022825	0.032334	0.011287	0.004313	0.412075	0.021784	0.006749
g__Diaphorobacter	0.0069	0.0105	0.0173	0	0	0.034438	0	0	0.004152	0	0.038042	0	0	0.027317	0	0	0.05939
g__Phascolarctobacterium	0.0062	0.0043	0.0093	0.0083	0.005646	0.012914	0.004166	0	0.002768	0.008552	0	0.005879	0.015519	0	0.010926	0	0.020247
g__Subgroup_17_unclassified	0.0048	0.0037	0.0012	0	0	0	0.009721	0.0142	0	0	0	0.014697	0	0	0	0.005809	0
g__Peptococcus	0.0122	0.0061	0.0122	0	0	0.00574	0	0.055222	0	0.02423	0	0	0.011287	0	0.045266	0.004357	0
g__Rhizobiales_Incertae_Sedis_unclassified	0.0124	0.0137	0.0072	0.015217	0	0	0.016664	0.029977	0.022142	0.009977	0.022825	0	0.007054	0	0.024974	0	0.004049
g__Staphylococcaceae_unclassified	0.0981	0.6256	0.0436	0.055336	0.04376	0.304204	0.076378	0.011044	0.422075	0.031356	0	2.0488	0.074773	0.051758	0.046827	0.018879	0.025646
g__Ruminococcaceae_unclassified	0.1184	0.0545	0.0669	0	0	0.010044	0	0.582193	0	0.218067	0	0	0.007054	0	0.323104	0.004357	0
g__Nitrospira	0.0036	0.0017	0.0015	0	0.00847	0	0	0.009467	0.006919	0	0	0	0.004232	0	0.003122	0	0
g__Christensenellaceae_unclassified	0.0024	0.0022	0.0008	0.002767	0	0	0	0.009467	0	0	0	0.008818	0.004232	0	0	0	0
g__Eisenbergiella	0.0508	0.0076	0.0048	0	0	0	0	0.254019	0	0.017103	0	0.013228	0	0	0.007804	0	0.016197
g__Desulfovibrionaceae_unclassified	0.0014	0.0007	0.0017	0	0	0.00287	0.004166	0	0	0	0	0.002939	0	0	0.004683	0	0.004049
g__Colidextribacter	0.3431	0.2176	0.2455	0.020751	0	0.031568	0.022219	1.64087	0.020758	0.840911	0	0.008818	0.015519	0.035943	1.15974	0	0.016197
g__Proteus	0.0245	0.0403	0.0261	0.012451	0.016939	0.010044	0.037495	0.045755	0.029061	0	0	0.132275	0.031038	0.034506	0.018731	0.024688	0.021597
g__Bilophila	0.0046	0.0125	0.0037	0.00415	0	0	0.01111	0.007889	0	0.049885	0	0	0	0	0.015609	0.002904	0
g__Dechloromonas	0.0008	0.0024	0.0015	0	0	0	0.004166	0	0.009687	0	0	0	0.004232	0	0.003122	0	0
g__Anaerotruncus	0.1674	0.1778	0.0594	0.006917	0	0	0	0.829902	0	0.711211	0	0	0	0.010064	0.284082	0.002904	0
g__Alistipes	0.1908	0.0594	0.0954	0.031818	0.04376	0.011479	0.019442	0.847257	0.013839	0.123999	0	0.099941	0.029627	0.004313	0.401149	0.004357	0.037794
g__hgcI_clade	0.1091	0.0999	0.0973	0.110671	0.077639	0.117664	0.094431	0.145154	0.099637	0.082666	0.121735	0.095532	0.107222	0.09489	0.106141	0.078421	0.099884
g__Agathobacter	0.0262	0.0212	0.019	0.030435	0.033879	0.015784	0.030551	0.020511	0.042899	0.021379	0	0.020576	0.023984	0.024441	0.0359	0	0.010798
g__Anaerostipes	0.0844	0.0619	0.0246	0.041502	0	0	0.022219	0.358151	0.009687	0.238021	0	0	0.011287	0.056072	0.05307	0	0.0027
g__Xanthomonas	0.0044	0.0028	0.004	0.022134	0	0	0	0	0.011071	0	0	0	0.005643	0.014377	0	0	0
g__ASF356	0.0223	0.0068	0.0076	0	0	0	0.005555	0.10571	0	0.02708	0	0	0	0.027317	0.010926	0	0
g__Odoribacter	0.0068	0.0024	0.009	0	0.007058	0	0	0.026822	0.009687	0	0	0	0	0	0.039022	0.005809	0
g__KD4-96_unclassified	0.0037	0.0021	0.0026	0	0	0	0.015276	0.003156	0.008303	0	0	0	0.008465	0	0	0.004357	0
g__Shuttleworthia	0.0053	0.0046	0.0054	0.006917	0.009881	0	0.009721	0	0.009687	0	0	0.008818	0	0	0	0.015975	0.010798
g__Dialister	0.0233	0.0146	0.0237	0.013834	0.018351	0.007175	0.036106	0.041022	0.023526	0.014253	0	0.020576	0.019751	0.048883	0.020292	0.017427	0.012148
g__Kocuria	0.0051	0.022	0.0072	0	0	0.020089	0.005555	0	0	0	0	0.088183	0	0.035943	0	0	0
g__Pseudoflavonifractor	0.0158	0.0224	0.0103	0	0	0	0	0.078888	0	0.089792	0	0	0	0	0.051509	0	0
g__UCG-009	0.006	0.0132	0.0031	0	0	0	0	0.029977	0	0.052735	0	0	0	0	0.015609	0	0
g__Acetatifactor	0.009	0.0157	0.0203	0.00415	0	0	0	0.041022	0	0.062712	0	0	0	0	0.101458	0	0
g__Actinobacteriota_unclassified	0.0033	0.0014	0.0014	0.002767	0	0	0.013887	0	0.005535	0	0	0	0.002822	0	0	0	0.004049
g__Lachnospiraceae_UCG-006	0.0236	0.0108	0.0937	0	0.005646	0	0.030551	0.082044	0	0.031356	0	0.011758	0	0.159588	0.309056	0	0
g__Harryflintia	0.0136	0.0096	0.0072	0	0	0	0	0.067844	0	0.038482	0	0	0	0	0.0359	0	0
g__PLTA13_unclassified	0.0009	0.0011	0.0009	0	0	0	0	0.004733	0	0	0	0.004409	0	0	0	0.004357	0
g__Steroidobacteraceae_unclassified	0.0171	0.0089	0.0072	0	0	0	0.03194	0.053644	0.020758	0	0	0.014697	0.008465	0.008626	0	0.018879	0
g__Ruminococcus	0.0882	0.0561	0.1324	0.037352	0.009881	0.010044	0.241633	0.141998	0.03598	0.085516	0	0.102881	0.023984	0.024441	0.568164	0.029045	0.016197
g__Shewanella	0.0024	0.0176	0.0023	0	0	0	0.004166	0.007889	0	0	0	0.070547	0.008465	0	0.003122	0	0
g__Thermus	0.0126	0.0014	0.0038	0	0	0.063137	0	0	0.005535	0	0	0	0	0	0	0	0.018897
g__Dorea	0.0013	0.0011	0.0019	0	0	0	0	0.006311	0	0	0	0.004409	0	0	0	0	0.009448
g__OPB41_unclassified	0.0014	0.001	0.0012	0.006917	0	0	0	0	0	0	0.003804	0	0	0	0.006244	0	0
g__Pirellula	0.0006	0.0007	0.0006	0	0	0	0.002777	0	0.002768	0	0	0	0	0	0.003122	0	0
g__Peptococcaceae_unclassified	0.1558	0.0219	0.0281	0	0	0.007175	0.01111	0.76048	0	0.068413	0	0.019106	0	0	0.117067	0.010166	0.013498
